# Supplementary material for: The most common founder pathogenic variant c.868G > A (p.Val290Met) in the NPHS2 gene in a representative adult Czech cohort with focal segmental glomerulosclerosis is associated with a milder disease and its underdiagnosis in childhood
Source: Front Med (Lausanne). 2023 Dec 19;10:1320054. doi: 10.3389/fmed.2023.1320054 (PMC10759319; doi:10.3389/fmed.2023.1320054)
Supplement: Supplementary file 1 [file Table_1.XLSX]

## Sheet: List1
Supplementary Table 1. List of genes analysed in the study
Gene:	OMIM number:
ACTN4	* 604638
AGTR1	* 106165
AGTR2	* 300034
ANKFY1	* 607927
ANKS6	* 615370
ANLN	* 616027
APOL1	* 603743
ARHGEF18	* 616432
ARHGAP24	* 610586
ARHGDIA	* 601925
AVIL	* 613397
BMP4	* 112262
C3	# 610984
CD151	* 602243
CD2AP	* 604241
CD46	* 120920
CDC42	* 116952
CDC5L	* 602868
CDK20	* 610076
CEP290	* 610142
CEP83	* 615847
CFB	* 138470
CFH	* 134370
CFHR1	* 134371
CFHR3	* 605336
CFHR4	* 605337
CFHR5	* 608593
CFI	* 217030
CHD1L	* 613039
CLCN5	* 300008
COL4A3	* 120070
COL4A4	* 120131
COL4A5	* 303630
COL4A6	* 303631
COQ2	* 609825
COQ6	* 614647
COQ8B	* 615567
CRB2	* 609720
CTNS	* 606272
CUBN	* 602997
DACT1	* 607861
DAAM2	* 606627
DGKE	* 601440
DLC1	* 604258
DNAJB11	* 611341
DSTYK	* 612666
DZIP1L	* 617570
EMP2	* 602334
EPB41L5	* 611730
EYA1	* 601653
FAN1	* 613534
FAT1	* 600976
FBXW7	* 606278
FGF20	* 605558
FGF8	* 600483
FN1	* 135600
FOXC1	* 601090
FOXI1	* 601093
FRAS1	* 607830
FREM1	* 608944
FREM2	* 608945
G6PC	* 613742
GANAB	* 104160
GAPVD1	* 611714
GATA3	* 131320
GDNF	* 600837
GLA	* 300644
GLIS2	* 608539
GON7	* 617436
GREB1	* 611736
GRIP1	* 604597
HNF1A	* 142410
HNF1B	* 189907
INF2	* 610982
INVS	* 243305
IQCB1	* 609237
ITGA3	* 605025
ITGA8	* 604063
ITGB1	* 135630
ITGB4	* 147557
ITSN1	* 602442
ITSN2	* 604464
KANK1	* 607704
KANK2	* 614610
KANK4	* 614612
KAT2B	* 602303
KIRREL1	* 607428
LAGE3	* 300060
LAMA5	* 601033
LAMB2	* 150325
LMNA	* 150330
LMX1B	* 602575
LRP5	* 603506
LY9	* 600684
MAFB	* 608968
MAGI2	* 606382
MDM2	* 164785
MKKS	* 604896
MUC1	* 158340
MYH9	* 160775
MYO1E	* 601479
NEK8	* 609799
NEU1	* 608272
NFKB2	* 164012
NOS1AP	* 605551
NPHP1	* 607100
NPHP3	* 608002
NPHP4	* 607215
NPHS1	* 602716
NPHS2	* 604766
NUP85	* 170285
NUP107	* 607617
NUP133	* 607613
NUP160	* 607614
NUP205	* 614352
NUP93	* 614351
NXF5	* 300319
OSGEP	* 610107
PAX2	* 167409
PDSS2	* 610564
PKD1	* 601313
PKD2	* 173910
PKHD1	* 606702
PLCE1	* 608414
PMM2	* 601785
PODXL	* 602632
PTPRO	* 600579
RAC1	* 602048
REN	* 179820
RHOA	* 165390
RET	* 164761
ROBO2	* 602431
SALL1	* 602218
SCAF1	* 617264
SCARB2	* 602257
SETD2	* 612778
SGPL1	* 603729
SIX1	* 601205
SIX2	* 604994
SIX5	* 600963
SLC37A4	* 602671
SMARCAL1	* 606622
SYNPO	* 608155
TBC1D8B	* 301027
TBX18	* 604613
THBD	* 188040
TMEM67	* 609884
TNS2	* 607717
TP53RK	* 608679
TPRKB	* 608680
TRIM8	* 606125
TRPC3	* 602345
TRPC6	* 603652
TTC21B	* 612014
UMOD	* 191845
UPK3A	* 611559
WDR19	* 608151
WDR4	* 605924
WDR73	* 616144
WNT4	* 603490
WT1	* 607102
XPO5	* 607845
YRDC	* 612276
ZMPSTE24	* 606480
ZNF423	* 604557
