# Supplementary material for: The most common founder pathogenic variant c.868G > A (p.Val290Met) in the NPHS2 gene in a representative adult Czech cohort with focal segmental glomerulosclerosis is associated with a milder disease and its underdiagnosis in childhood
Source: Front Med (Lausanne). 2023 Dec 19;10:1320054. doi: 10.3389/fmed.2023.1320054 (PMC10759319; doi:10.3389/fmed.2023.1320054)
Supplement: Supplementary file 2 [file Table_2.XLSX]

## Sheet: List1
Supplementary Table 2: Markers for haplotype analysis of the NPHS2 gene
marker name	Size	Forward sequencing primer	Reverse sequencing primer
D1S416	294	GCGTTGAGTGTTGTGCTAAGG	ATCCATTCCCACTGCCTCTG
D1S212	197	GCATGCATCACCATACCAGG	TTTGGAGGCGAAGGTTGGG
D1S2786	254	ACCCGTCATGACTCATTCGT	TCTCCACTCGACCCAGGAAG
D1S460	270	TCGTGAGCTCCAGTGTCATC	TCAAGTGGCAGAAGTGTATCCT
D1S2640	291	ACCACCATACATGTCCTAAAGAAATAG	CCGTCTCTGGTAACCACAAATC
NPHS2
D1S215	250	T​G​C​A​T​T​T​T​G​A​A​G​C​T​C​T​A​T​T​G​T​T​A​G​G​T​	CACAGGTAGGTTAGAAGGATGGA
D1S2751	214	GCTCTAAATTTCTGCCCTCTGGT	TGGTTGCAAAGAGACATGAGGA
D1S2883	173	TCTGGTCTTCTGTTTTCACTATGAC	GCTTCAGAATCTGCCTGCCT
D1S2818	261	TGGCAGGTACCTATAATCTCAGATAC	TGCATGCTAAGTTGTGTTGACT
D1S466	238	CTCAGGGCAGCTTCACATCT	AGAGAAGCACTGCCTTTGGG
